# Supplementary material for: Synthesis of Lignin-Derived Hierarchical Porous Carbon via Hydrothermal–Phosphoric Acid Synergistic Activation for Enhanced Adsorption of Tetracycline
Source: Molecules. 2026 Jan 27;31(3):447. doi: 10.3390/molecules31030447 (PMC12899767; doi:10.3390/molecules31030447)
Supplement: Supplementary file 1 [file molecules-31-00447-s001.zip]

Archive with 1 entries (1 files):
- molecules-4084370-supplementary.pdf
